# Supplementary material for: Advances in neurotensin receptor 1-targeted molecular probes for tumor molecular imaging and therapy
Source: Front Oncol. 2026 Apr 24;16:1817036. doi: 10.3389/fonc.2026.1817036 (PMC13152780; doi:10.3389/fonc.2026.1817036)
Supplement: Supplementary file 3 [file Table1.xlsx]

## Sheet: 表1
Representative Probe	Probe Type	Structural Feature	Label/Moiety	Affinity (cell model)	In Vivo Tumor Uptake	Main Imaging/Therapy Mode	Reference
					(%ID/g or SUV, model, time point)
FITC-Ava-Arg-MeArg-Pro-Tyr-Tle-Leu-OH	Fluorescent Probe	NTS analog	FITC	IC₅₀ = 479 nM (HT-29 cells)	—	Fluorescence imaging	-43
Compound 6	Fluorescent Probe	NTS analog	Indolinium-type cyanine dyes	pKi = 8.86 (CHO-hNTS1R cells)	—	Fluorescence imaging	-44
Compound 21 (UR-FE094)	Fluorescent Probe	Peptide agonist	sulfo-Cy5	Kᵢ = 0.094 nM (HT-29 cells)	—	Fluorescence imaging	-45
IRDye800-NT	NIR Fluorescence Probe	NTS analog	IRDye800	IC₅₀ = 16.66 nM (HT-29 cells)	8.09 ± 0.38 × 10⁸ (30 min), 6.67 ± 0.43 × 10⁸ (60 min) (p/s/cm²/sr)/(μW/cm²) (AsPC-1 model, fluorescence imaging)	NIR fluorescence imaging	-52
[⁶⁸Ga]Ga-DOTA-NT-20.3	PET Probe (⁶⁸Ga)	Peptide agonist	⁶⁸Ga	—	5.28 ± 0.93 %IA/g (1 h, AsPC-1 model, biodistribution)	PET imaging	-76
[⁶⁸Ga]Ga-bisNODAGA-16	PET Probe (⁶⁸Ga)	Non-peptide antagonist	⁶⁸Ga	Kᵢ = 9.05 nM (HT-29 cells)	4.917 ± 0.776 %ID/g (2 h, HT-29 model, biodistribution)	PET imaging	-77
[⁶⁸Ga]8	PET Probe (⁶⁸Ga)	Peptide agonist	⁶⁸Ga	Kᵢ = 20 nM (HT-29 cells)	1.55 ± 0.35 %ID/g (1 h, HT-29 model, biodistribution)	PET imaging	-17
[⁶⁸Ga]UR-LS130	PET Probe (⁶⁸Ga)	Peptide agonist	⁶⁸Ga	Kᵢ = 1.2 nM (HT-29 cells)	8.4 ± 2.9 %ID/g (45 min, HT-29 model, biodistribution)	PET imaging	-24
[⁶⁸Ga]Ga-JMV6659	PET Probe (⁶⁸Ga)	NTS analog	⁶⁸Ga	Kd = 6.29 ± 1.37 nM (HT-29 cells)	7.8 ± 0.54 %ID/g (2 h, HT-29 model, biodistribution)	PET imaging	-79
[⁶⁸Ga]Ga-TRAP(NT4)3	PET Probe (⁶⁸Ga)	Peptide agonist	⁶⁸Ga	Ki = 0.12 ± 0.03 nM (HT-29 cells)	1.74 ± 0.21 %ID/g (60 min), 1.44 ± 0.13 %ID/g (90 min) (HT-29 model, biodistribution)	PET imaging	-78
[⁶⁸Ga]Ga-DOTA-NT-20.3-IPBA	PET Probe (⁶⁸Ga)	Peptide agonist	⁶⁸Ga	Kd = 33.86 ± 5.86 nM (HT-29 cells)	2.67 ± 0.35 %ID/g (30 min), 2.37 ± 0.21 %ID/g (60 min), 2.07 ± 0.21 %ID/g (120 min) (HT-29 model, PET ROI)	PET imaging	-80
					SUVmax = 3.73 ± 1.22,SUVmean = 2.41 ± 0.59(60 min,human lung adenocarcinoma)
[⁶⁸Ga]Ga-DOTA-NT-20.3-Ibu	PET Probe (⁶⁸Ga)	Peptide agonist	⁶⁸Ga	Kd = 30.32 nM (HT-29 cells)	4.96 ± 1.27 %ID/g (30 min), 4.50 ± 0.93 %ID/g (60 min), 3.99 ± 1.11 %ID/g (120 min) (HT-29 model, PET ROI)	PET imaging	-81
					SUVmax = 3.83 ± 1.55,SUVmean = 2.41 ± 0.67(60 min,human lung adenocarcinoma)
[⁶⁴Cu]Cu-DOTA-NT	PET Probe (⁶⁴Cu)	Peptide agonist	⁶⁴Cu	IC₅₀ = 2.9 nM (HT-29 cells)	1.27 ± 0.24 %ID/g (4 h, HT-29 model, biodistribution)	PET imaging	-82
[⁶⁴Cu]Cu-NT-CB-NOTA	PET Probe (⁶⁴Cu)	Non-peptide antagonist	⁶⁴Cu	—	76.9% retention at 48h compared with uptake 1h (H1299 model)	PET imaging	-83
[⁶⁴Cu]Cu-4b	PET Probe (⁶⁴Cu)	Non-peptide antagonist	⁶⁴Cu	IC₅₀ = 8.17 nM (H1299 cells)	9.57 ± 1.35 %ID/g (4 h), 9.44 ± 2.38 %ID/g (24 h), 9.72 ± 4.89 %ID/g (48 h) (H1299 model, PET ROI)	PET imaging	-84
[¹⁸F]FGlc-NT4	PET Probe (¹⁸F)	Peptide agonist	¹⁸F	Kᵢ = 16 ± 2.8 nM (HT-29 cells)	2.0 %ID/g (30 min), 1.2 %ID/g (65 min) (HT-29 model, biodistribution)	PET imaging	-85
[¹⁸F]8	PET Probe (¹⁸F)	Non-peptide antagonist	¹⁸F	Kᵢ = 0.98 nM (CHO-hNTS1R)	0.84 ± 0.11 %ID/g (10 min), 0.74 ± 0.14 %ID/g (60 min) (HT-29 model, biodistribution)	PET imaging	-86
[⁵⁵Co]Co-NT-CB-NOTA	PET Probe (⁵⁵Co)	Non-peptide antagonist	⁵⁵Co	—	60.2% retention at 24 h compared with uptake 1 h (HT29 model)	PET imaging	-83
[⁵⁵Co]Co-NOTA-NT-20.3	PET Probe (⁵⁵Co)	Peptide agonist	⁵⁵Co	—	SUV 0.257 ± 0.055 (1 h), 0.300 ± 0.035 (4 h), 0.202 ± 0.012 (24 h) (HT-29 model, PET ROI)	PET imaging	-87
[⁵⁵Co]Co-NT-Sarcage	PET Probe (⁵⁵Co)	Non-peptide antagonist	⁵⁵Co	—	~5-7 %ID/g (1-9 h), ~4-5 %ID/g (24 h) (HT-29 model, PET ROI)	PET imaging	-88
[⁹⁹ᵐTc]Tc-NT-XI	SPECT Probe (⁹⁹ᵐTc)	Peptide agonist	⁹⁹ᵐTc	Kd= 0.5 nM (HT-29 cells)	9.1 × 10⁻⁴ %ID/g (18-22 h, pancreatic tumor, patient 4, ex vivo)	SPECT imaging	-92
[⁹⁹ᵐTc]Tc-Demotensin VI	SPECT Probe (⁹⁹ᵐTc)	Peptide agonist	⁹⁹ᵐTc	IC₅₀ = 0.08 nM (WiDr cells)	Preclinical (WiDr model): 4.30 ± 0.45 %ID/g (1 h), 2.31 ± 0.28 %ID/g (4 h)	SPECT imaging	-93
[⁶⁴Cu]Cu-DOTA-NT-Cy5.5	Bimodal Probe (PET/Fluorescence)	Peptide agonist	⁶⁴Cu, Cy5.5	IC₅₀ = 0.65 nM (HT-29 cells)	1.91 ± 0.22 %ID/g (1 h), 1.79 ± 0.16 %ID/g (4 h) (HT-29 model, PET ROI)	PET imaging and intraoperative fluorescence navigation	-51
[⁶⁸Ga]Ga-NODAGA-Lys(Cy5)-AEEAc-[Me-Arg8,Tle12]-NT(7–13)	Bimodal Probe (PET/Fluorescence)	Peptide agonist	⁶⁸Ga, Cy5	Kᵢ = 12 nM (AsPC-1 cells)	2.56 ± 0.97 %ID/g (1 h, AsPC-1 model, biodistribution)	PET imaging and intraoperative fluorescence navigation	-19
[¹¹¹In]In-JMV7490	SPECT Probe (¹¹¹In)	Peptide agonist	¹¹¹In	Kd = 77.47 ± 14.06 nM (HT-29 cells)	5.86 ± 0.86 %ID/g (1 h), 3.65 ± 0.29 %ID/g (4 h) (HT-29 model, biodistribution)	SPECT imaging	-96
[²²⁵Ac]di-DOTA-α,ε-Lys-NT(6–13)	Therapeutic Probe (α-emitter)	Peptide agonist	²²⁵Ac	IC₅₀ = 5.0 nM (HT-29 cells)	—	α-emitter therapy	-122
[¹⁷⁷Lu]Lu-3BP-227	Therapeutic Probe (β-emitter)	Non-peptide antagonist	¹⁷⁷Lu	IC₅₀ = 0.59 nM (HT-29 cells)	Preclinical (HT-29): 19.0 ± 3.6 %ID/g (3 h), 8.6 ± 4.0 %ID/g (20 h), 2.7 ± 1.6 %ID/g (69 h)	β-emitter therapy	(118, 119)
