# Supplementary material for: Advances in neurotensin receptor 1-targeted molecular probes for tumor molecular imaging and therapy
Source: Front Oncol. 2026 Apr 24;16:1817036. doi: 10.3389/fonc.2026.1817036 (PMC13152780; doi:10.3389/fonc.2026.1817036)
Supplement: Supplementary file 4 [file Table2.xlsx]

## Sheet: 表2
Design strategy	Representative tracer	Pharmacokinetic / stability features	Tumor uptake	Key off-target organ uptake / contrast	Clinical applicability
	(s)		(%ID/g or SUV, model, time point)
Chelator optimization (64Cu platform)	[⁶⁴Cu]Cu-AmBaSar-NT	Stability: PBS RCP >98.9% intact at 30 min and >96.8% for AmBaSar/DOTA, 93.7% for NOTA at 4 h.	1.70 ± 0.44 / 1.27 ± 0.24 / 1.64 ± 0.14 %ID/g (HT-29 xenografts, 4 h; AmBaSar / DOTA / NOTA, respectively)	Kidney: 6.71 ± 0.75 / 4.28 ± 0.92 / 6.51 ± 0.63 %ID/g	Improved image contrast; organ-burden trade-off
	[⁶⁴Cu]Cu-DOTA-NT	PK: LV blood pool (⁶⁴Cu-NOTA-NT) 26.77% injected dose at 15 s and 1.91 %ID/g at 20 min; predominantly renal clearance.
	[⁶⁴Cu]Cu-NOTA-NT
Chelator optimization (68Ga platform)	[⁶⁸Ga]Ga-bisNODAGA-16	Stability: NOTA/NODAGA/THP >99% intact at 4 h; DOTA/DOTAGA ~80% intact.	4.917 ± 0.776 %ID/g (HT-29 xenografts, 2 h)	Kidney: 3.377 ± 0.425 %ID/g; Ratio: T/B = 13.2±4.2	Short-lived PET suitability; chelator-dependent performance
		PK: 2 h p.i.; blood 0.393 ± 0.108 %ID/g; kidneys 3.377 ± 0.425 %ID/g; predominantly renal clearance.
Radiolabeling optimization (68Ga platform)	[⁶⁸Ga]8	Stability: ≥93% intact at 60 min; no degradation product for [⁶⁸Ga]8.	1.55 ± 0.35 %ID/g (HT-29 xenografts, 60 min)	Kidney: 44.59 ± 6.46 %ID/g; Ratio: T/B = 31; Blocking: tumor 0.21 ± 0.06 %ID/g	Rapid specific imaging; renal-uptake limitation
		PK: Rapid blood-pool clearance; T/B = 31 at 60 min.
Linker optimization	[⁶⁴Cu]Cu-4a	Stability: -	6.06 ± 2.28 / 9.44 ± 2.38 / 9.51 ± 2.88 %ID/g (H1299 xenografts, 24 h)	-	Biodistribution tuning; liver-uptake trade-off
	[⁶⁴Cu]Cu-4b	PK: increasing linker length markedly increased liver uptake.
	[⁶⁴Cu]Cu-4c
Peptide glycosylation	[¹⁸F]FGlc-NT4	Stability: >90% intact in serum; >98% in vivo.	2.0 / 1.2 %ID/g (HT-29 xenografts, 30 / 65 min)	Ratio: T/B = 1.7 to 3.5
		PK: Fast blood clearance; t₁/₂ not reported.			Lower hepatobiliary background; modest retention gain
Peptide sequence stabilization	[¹¹¹In]In-JMV7490	Stability: 76% and 61% intact at 2 and 4 h ex vivo.	5.86 ± 0.86 / 3.65 ± 0.29 %ID/g (HT-29 xenografts, 1 / 4 h)	Kidney: 65.29 ± 3.08 / 77.07 ± 7.97 %ID/g	Improved stability and retention; preclinical stage
		PK: high internalization (85% at 1 h; 76% at 4 h) with reduced efflux.
Non-peptidic scaffold with glycosylation	[¹⁸F]8	Stability: Blood radio-HPLC >98% intact at 10 min and 30 min.	0.84 ± 0.11 / 0.74 ± 0.14 %ID/g (HT-29 xenografts, 10 / 60 min)	Kidney: negligible; Ratio: T/B = 0.3 to 4.4	Metabolic stability with low renal burden; modest tumor uptake
		PK: Fast blood clearance; negligible renal uptake.
Multimerization	[⁶⁸Ga]Ga-TRAP(NT4)3	Stability: Blood HPLC at 5 min showed ~92% intact tracer.	1.74 ± 0.21 / 1.44 ± 0.13 %ID/g (HT-29 xenografts, 60 / 90 min)	Kidney: 94.55 ± 10.84 / 102.37 ± 29.88 %ID/g; Ratio: T/B = 13 to 36	Affinity enhancement; renal-retention limitation
		PK: Blood 0.13 ± 0.02 %ID/g (60 min) and 0.04 ± 0.02 %ID/g (90 min); extremely low blood pool.
Albumin-binding modification	[⁶⁸Ga]Ga-DOTA-NT-20.3-Ibu	Stability: Stable up to 120 min (qualitative).	3.99 ± 1.11 %ID/g (HT-29 xenografts, 120 min)	Kidney: 3.32 ± 0.94; Ratio: T/B = 3.32 ± 0.94	Prolonged circulation and exposure; dosimetry concern
		PK: Blood intact 1.38 ± 0.16 %ID/g at 120 min.
Non-peptidic antagonist scaffold	[¹⁷⁷Lu]Lu-3BP-227	-	19.0 ± 3.6 / 2.7 ± 1.6 %ID/g (HT-29 xenografts, 3 / 69 h)	Kidney:T/K = 5.2±2.5 to 15.9 ± 19.3 (3/69 h, ex vivo)	Theranostic potential; further validation needed
Radionuclide matching	[⁵⁵Co]Co-NOTA-NT-20.3	Stability: [⁶⁴Cu] >95% at 1/4/24 h and [⁵⁵Co] >95% at 4/24 h.	PET-derived tumor SUV: 0.257 ± 0.055 / 0.315 ± 0.081 (HT-29 xenografts, 1 h; [⁵⁵Co] / [⁶⁴Cu])	24 h T/H SUV ratio = 20.28 ± 3.04 / 6.52 ± 1.97 ([⁵⁵Co] / [⁶⁴Cu])	Kinetic-window matching; platform-dependent utility
	[⁶⁴Cu]Cu-NOTA-NT-20.3	PK: [⁵⁵Co] heart SUV 0.033 ± 0.002 (1 h), 0.015 ± 0.002 (4 h), and 0.004 ± 0.001 (24 h).
