# Supplementary material for: Advances in neurotensin receptor 1-targeted molecular probes for tumor molecular imaging and therapy
Source: Front Oncol. 2026 Apr 24;16:1817036. doi: 10.3389/fonc.2026.1817036 (PMC13152780; doi:10.3389/fonc.2026.1817036)
Supplement: Supplementary file 5 [file Table3.xlsx]

## Sheet: 表3
Radiopharmaceutical	Clinical application	Tumor type	Clinical evidence / stage	Key point	Ref. / Trial ID
[⁹⁹ᵐTc]Tc-NT-XI	SPECT imaging	PDAC	Pilot human study	Safe biodistribution; tumor uptake demonstrated	-92
[⁶⁸Ga]Ga-NT-20.3	PET imaging	PDAC	First-in-human study	Well tolerated; human dosimetry established	-161
[⁶⁸Ga]Ga-DOTA-NT-20.3-Ibu	PET imaging	Lung cancer	Early human imaging study	Safe imaging; uptake correlated with NTS1 expression	-81
[⁶⁸Ga]Ga-DOTA-NT-20.3	PET imaging	PDAC	Registered prospective study	Safety and lesion detection under evaluation	NCT05048810
[¹⁷⁷Lu]Lu-3BP-227	Radioligand therapy	Metastatic PDAC	Preliminary therapeutic study	Preliminary efficacy; kidney dose limitation	-118
[¹⁷⁷Lu]Lu-3BP-227	Radioligand therapy	NTS1-positive solid tumors	Phase I/II first-in-human study	terminated early during phase I dose escalation; phase II not initiated	EudraCT 2017-001263-20 / NCT03525392
[¹¹¹In]In-FPI-2058 / [²²⁵Ac]Ac-FPI-2059	Theranostic evaluation	NTS1-positive solid tumors	First-in-human Phase 1 trial	Imaging-guided selection; safety and dosimetry under evaluation	NCT05605522
